# Supplementary material for: Identification of a Group’s Physiological Synchronization with Earth’s Magnetic Field
Source: Int J Environ Res Public Health. 2017 Sep 1;14(9):998. doi: 10.3390/ijerph14090998 (PMC5615535; doi:10.3390/ijerph14090998)
Supplement: Supplementary file 1 [file ijerph-14-00998-s001.zip]

Archive with 2 entries (2 files):
- Supplemental1.pdf
- Supplemental2.pdf
